# Supplementary material for: Effect of statin on progression of symptomatic basilar artery stenosis and subsequent ischemic stroke
Source: PLoS One. 2017 Oct 11;12(10):e0183798. doi: 10.1371/journal.pone.0183798 (PMC5636063; doi:10.1371/journal.pone.0183798)
Supplement: S1 File — (XLSX) [file pone.0183798.s002.xlsx]

## Sheet: Sheet1
Sex	Age	Antiplatelet agent	anticoagulation	hx_HT	hx_DM	hx_hl	Smok	HA1C	TC_initial	TG_initial	HDL_initial	LDL_initial	TC_final	TG_final	HDL_final	LDL_final	SBP	DBP	NIH_Adm	mRS_Dis	mRS_3mon	Stenosis_change	END	event_total	event_vascular	event_CV	Stroke_recur	bas_recur	htx_Statin	tx_statin
0	75	1	0	1	0	0	0	5.6	187	156	49	93	190	91	59	109	172	82	3	3	2	1	1	0	0	0	0	0	0	0
1	87	1	0	1	0	0	0	5.9	166	77	50	83	132	62	54	66	174	98	1	0	1	0	0	0	0	0	0	0	0	0
0	72	1	0	1	0	0	0	6.3	268	803	37	59	122	197	39	56	149	70	4	4	0	0	0	0	0	0	0	0	0	0
0	83	1	0	1	1	0	0	10.7	176	226	29	105	143	118	55	72	147	75	3	0	3	0	0	0	0	0	0	0	0	0
1	55	1	0	1	0	0	1	5.8	165	326	31	112	130	83	40	72	137	100	4	0	0	0	0	0	0	0	0	0	0	0
0	65	1	0	0	0	0	0	7	205	129	42	114	251	140	44	155	159	83	8	4	3	0	1	0	0	0	0	0	0	0
1	61	1	0	1	1	1	1	7.2	172	90	41	109	152	95	40	96	115	56	10	3	3	0	0	0	0	0	0	0	0	0
0	67	1	0	1	0	0	0	5.9	203	102	55	129	117	66	50	54	175	87	2	0	0	0	0	0	0	0	0	0	0	0
0	63	1	0	1	0	0	0	999	145	149	29	74	171	165	34	94	133	70	1	5	1	0	1	0	0	0	0	0	0	0
1	52	1	0	1	0	0	1	5.7	200	893	28	82	144	326	33	59	144	81	1	1	0	0	0	0	0	0	0	0	0	0
0	82	1	0	1	0	0	0	5.1	162	141	27	107	120	89	37	58	122	74	0	0	0	0	0	0	0	0	0	0	0	0
1	64	1	1	0	0	0	0	6.1	193	57	44	104	999	999	999	999	115	65	0	0	0	1	0	1	0	0	0	0	0	0
1	67	1	0	1	1	0	1	10.5	199	122	41	87	165	126	40	88	136	73	7	3	1	1	0	0	0	0	0	0	0	0
1	67	1	0	1	1	0	1	6.8	192	151	37	88	123	77	42	69	146	77	4	2	0	1	0	1	0	0	0	0	0	0
1	62	1	0	0	1	0	0	6.9	155	193	36	115	100	118	33	47	130	80	3	1	0	1	0	0	0	0	0	0	0	0
0	69	1	0	1	0	0	0	6.2	267	124	46	119	156	154	41	73	164	83	5	3	3	2	0	1	0	0	0	0	0	0
0	30	1	0	0	0	0	0	5.3	130	61	61	44	134	45	62	29	138	86	3	1	1	2	0	0	0	0	0	0	0	0
1	72	1	0	0	1	0	0	999	173	48	58	94	122	53	64	44	160	98	4	1	0	2	0	1	0	0	0	0	0	0
0	74	1	0	1	0	1	0	5.8	218	81	38	160	116	64	36	68	190	82	3	1	2	2	0	0	0	0	0	0	0	0
0	68	1	0	1	0	0	0	5.9	177	169	48	102	128	93	55	60	147	77	3	3	1	2	0	0	0	0	0	0	0	0
0	75	0	1	0	1	1	0	999	152	93	46	86	185	97	57	95	243	109	4	3	3	1	0	1	1	0	1	1	0	0
1	59	1	0	1	0	0	0	7.9	140	94	40	70	124	80	42	53	215	117	4	1	1	2	0	1	1	1	0	0	0	0
1	81	1	0	0	1	0	0	6.1	208	111	47	107	142	61	52	64	176	68	5	3	3	2	0	1	1	1	0	0	0	0
1	53	1	0	0	1	0	0	10.4	205	105	46	92	141	109	53	76	140	92	0	0	0	2	0	1	1	1	0	0	0	0
1	68	1	0	1	0	0	1	5.8	146	97	35	117	98	72	33	51	166	82	3	3	0	0	1	1	1	1	0	0	0	0
1	69	1	0	1	0	0	1	5.2	160	92	38	109	116	167	34	57	193	91	3	2	0	0	0	1	1	1	0	0	0	0
1	71	1	0	1	1	0	1	10.3	225	329	34	153	154	125	53	82	141	81	1	0	3	1	0	1	1	1	1	0	0	0
0	67	1	0	1	0	1	0	6.6	212	78	62	134	104	76	49	40	201	106	1	3	3	0	0	1	1	1	1	0	0	0
0	63	1	0	1	1	1	0	6.8	275	86	74	134	150	93	62	69	163	99	4	3	3	0	0	1	1	1	1	0	0	0
1	80	1	0	1	0	0	0	6.2	138	106	40	54	148	149	42	85	137	76	8	3	3	0	0	1	1	1	1	0	0	0
1	59	0	1	1	1	1	1	10.6	183	70	46	123	220	83	45	98	179	104	8	4	3	2	0	1	1	1	1	0	0	0
0	79	1	0	1	1	0	0	6.3	141	82	39	86	125	103	29	68	142	84	8	4	6	1	1	1	1	1	1	1	0	0
1	59	1	1	1	1	0	0	6.4	216	50	54	155	131	53	41	67	154	74	14	4	2	0	0	1	1	1	1	1	0	0
0	63	1	0	1	0	0	0	5.2	184	89	52	88	173	79	49	91	240	117	5	3	1	0	0	1	1	1	1	1	0	0
0	59	1	1	1	0	1	0	5.8	219	247	44	126	158	136	48	79	211	101	0	0	0	2	1	1	1	1	1	1	0	0
1	73	1	0	1	1	1	1	8.9	151	64	59	70	163	49	72	47	160	89	2	2	3	2	1	1	1	1	1	1	1	0
1	51	0	1	1	1	0	1	6.5	184	123	33	126	162	181	43	86	149	98	14	1	1	2	1	1	1	1	1	1	0	0
0	72	1	0	0	0	0	0	5.8	234	113	41	170	214	113	42	119	208	103	7	4	3	2	0	1	1	1	1	1	0	0
1	67	1	0	1	1	1	0	7	274	245	73	152	120	120	50	46	186	100	10	4	3	2	1	1	1	1	1	1	0	0
1	67	1	0	1	1	0	1	999	175	89	39	118	159	93	37	98	128	79	2	1	0	0	0	0	0	0	0	0	0	1
0	73	1	0	1	1	0	0	7.8	166	98	42	77	142	128	53	73	195	109	1	0	3	0	0	0	0	0	0	0	0	1
1	62	1	0	1	1	0	0	7.1	205	132	66	113	203	81	62	105	162	96	6	3	3	0	0	0	0	0	0	0	0	1
1	72	1	0	1	1	0	0	10.5	159	140	36	113	181	108	42	100	204	78	4	3	2	0	0	0	0	0	0	0	0	1
0	75	1	0	1	0	1	0	5.4	161	108	38	88	166	159	46	76	173	68	4	2	1	0	0	0	0	0	0	0	0	1
1	68	1	0	1	0	0	0	6	172	116	36	113	202	131	44	104	135	78	0	1	1	2	0	1	1	1	1	1	0	1
0	66	1	0	0	0	0	0	5.3	183	156	46	109	172	135	58	93	174	99	12	4	3	1	1	1	1	1	1	1	0	1
0	64	1	0	1	1	1	0	10.1	247	195	46	174	114	102	41	53	150	77	11	4	3	1	0	1	1	1	1	1	0	1
1	78	1	0	0	0	0	1	5.8	241	111	65	128	149	96	47	71	163	103	5	3	3	1	0	1	1	1	1	1	0	1
1	46	1	0	1	1	0	1	9.4	190	282	30	116	76	140	25	29	203	119	1	5	5	1	1	1	1	1	1	1	0	1
1	67	1	1	0	1	0	1	8.4	160	129	53	81	103	52	43	29	185	99	7	2	2	0	0	1	1	1	1	1	0	1
0	86	1	0	1	0	0	0	999	206	129	42	114	151	28	94	166	146	78	5	3	6	0	0	1	1	1	1	1	0	1
1	83	1	0	1	0	0	0	6.8	198	102	44	109	153	104	27	82	122	69	0	1	1	0	0	1	1	1	1	1	0	1
0	79	1	0	1	1	1	0	6.7	154	85	56	81	149	105	70	62	161	73	5	3	2	0	0	1	1	1	1	1	1	1
1	53	1	1	1	1	0	1	7.4	152	58	49	91	153	95	36	85	153	106	2	2	2	1	0	1	1	1	1	0	0	1
0	66	1	0	1	1	0	0	7.4	175	112	39	114	207	181	29	123	178	103	9	4	3	0	0	1	1	1	1	0	0	1
0	74	0	1	1	0	1	0	6.4	199	121	57	118	206	136	63	96	162	40	3	1	0	0	0	1	1	1	1	0	0	1
1	78	1	0	0	0	0	1	6.1	213	119	42	121	201	95	44	123	147	86	6	1	0	0	0	1	1	1	1	0	0	1
1	54	1	0	1	1	0	0	10.7	185	126	41	96	125	103	29	68	150	90	1	2	0	0	0	1	1	1	1	0	0	1
1	71	1	0	1	0	0	0	5.6	179	94	53	124	97	52	51	37	122	77	3	0	0	0	0	1	1	1	1	0	0	1
0	80	1	0	1	1	0	0	6.7	169	69	56	99	171	97	52	85	190	87	9	4	1	0	0	1	1	1	1	0	0	1
1	72	1	0	1	1	0	0	6.5	177	242	26	101	126	138	34	70	168	92	1	2	0	0	0	1	1	1	1	0	0	1
0	73	1	0	1	0	0	0	6.2	180	100	36	139	157	218	47	73	204	128	4	4	2	2	0	0	0	0	0	0	0	1
0	80	1	0	1	0	1	0	5.6	247	208	32	180	107	117	29	57	171	93	4	3	1	2	0	0	0	0	0	0	0	1
1	70	1	0	0	1	0	1	8.4	191	141	49	114	116	131	34	55	169	71	3	1	1	2	0	0	0	0	0	0	0	1
1	66	1	0	1	0	0	0	5.5	205	86	61	125	130	126	71	40	122	72	6	2	1	2	0	0	0	0	0	0	0	1
1	82	1	1	1	0	0	1	999	273	127	51	161	139	88	41	66	154	67	3	5	3	1	1	0	0	0	0	0	0	1
0	57	1	0	0	0	0	0	7	225	72	58	58	139	81	62	49	162	87	4	2	1	1	0	0	0	0	0	0	0	1
1	62	1	0	1	1	0	0	7	148	184	33	66	88	71	28	40	182	83	2	2	0	1	1	0	0	0	0	0	0	1
1	72	1	0	1	1	0	0	6.9	124	109	38	74	80	69	36	28	163	84	3	3	3	1	0	0	0	0	0	0	0	1
0	76	1	0	1	0	1	0	5.6	245	126	66	180	156	93	59	78	144	70	0	0	0	1	0	0	0	0	0	0	0	1
1	36	1	0	0	0	0	1	4.9	142	79	35	99	103	79	44	46	170	108	1	1	0	1	0	0	0	0	0	0	0	1
1	73	1	0	1	1	0	0	10.3	135	122	30	82	94	88	34	45	171	64	3	2	0	1	0	0	0	0	0	0	0	1
1	70	1	0	0	0	0	0	5.1	126	53	32	82	108	44	38	57	144	79	3	5	3	1	1	0	0	0	0	0	0	1
0	50	1	0	1	0	0	0	11.4	138	132	29	132	92	76	37	38	167	94	6	4	3	1	1	0	0	0	0	0	0	1
1	76	1	1	1	0	0	0	7.2	225	172	51	140	147	127	64	63	154	85	5	2	1	1	1	0	0	0	0	0	0	1
1	47	1	0	1	0	0	1	5.7	169	50	72	87	130	62	54	57	143	85	4	5	0	1	0	0	0	0	0	0	0	1
0	70	1	0	1	1	0	0	9	193	95	51	123	183	150	44	97	195	97	5	4	3	1	0	0	0	0	0	0	0	1
1	63	1	0	1	0	1	1	6.5	113	200	18	39	160	149	36	88	155	92	6	2	0	1	0	1	1	0	0	0	0	1
0	52	1	0	1	0	0	0	5.5	247	91	57	145	179	56	68	89	184	103	6	2	3	1	0	0	0	0	0	0	0	1
1	65	1	0	1	1	0	1	8.1	128	110	32	74	170	280	42	93	150	90	5	3	2	1	0	0	0	0	0	0	0	1
0	82	1	0	0	0	0	0	6.5	214	200	38	159	145	91	51	78	174	82	5	3	2	1	0	0	0	0	0	0	0	1
0	47	1	0	1	1	0	0	11.3	220	77	55	172	91	88	38	35	239	128	2	1	0	1	0	0	0	0	0	0	0	1
1	67	1	0	1	0	0	1	6.3	173	116	43	113	122	77	45	64	212	98	1	0	0	1	0	0	0	0	0	0	0	1
1	64	1	0	1	1	0	1	8.6	152	70	41	99	158	27	55	82	208	120	0	1	0	1	0	0	0	0	0	0	0	1
1	59	1	0	0	1	1	1	12.4	251	84	61	171	134	87	48	67	160	87	5	4	3	1	0	0	0	0	0	0	0	1
0	67	1	0	1	1	1	0	6.4	234	160	56	146	166	156	51	84	203	121	12	4	3	0	1	0	0	0	0	0	0	1
1	76	1	0	1	1	0	1	9.7	173	156	40	102	130	91	43	60	161	128	5	4	4	0	0	0	0	0	0	0	0	1
1	66	1	1	0	1	0	0	6.9	183	98	38	114	144	68	48	62	143	72	5	3	2	0	1	0	0	0	0	0	0	1
1	66	1	0	1	0	0	1	5.8	139	144	45	57	172	117	48	77	134	63	6	3	0	0	0	0	0	0	0	0	0	1
1	65	1	0	1	0	0	1	5.5	198	123	38	92	162	147	43	85	179	100	4	3	2	0	0	0	0	0	0	0	0	1
0	78	1	0	1	0	0	0	5.9	143	109	40	78	182	203	45	89	164	74	3	1	1	0	0	1	1	0	0	0	1	1
1	62	1	0	0	0	0	1	6.1	200	154	67	84	173	183	57	79	225	106	5	3	2	0	0	0	0	0	0	0	0	1
0	62	1	0	0	1	0	0	9.1	300	216	44	182	185	196	41	171	155	80	5	4	3	0	1	0	0	0	0	0	1	1
1	59	1	0	0	0	0	1	6	196	655	26	79	165	179	38	88	145	80	5	3	2	0	0	0	0	0	0	0	0	1
1	65	1	0	1	0	0	0	999	195	65	52	108	137	75	44	70	168	97	7	5	4	0	0	0	0	0	0	0	1	1
0	55	1	0	1	1	1	0	9.3	211	146	40	115	156	242	35	80	130	69	3	0	0	0	0	0	0	0	0	0	0	1
0	86	1	0	0	0	1	0	6	299	185	36	167	256	168	35	187	135	68	10	4	4	0	0	0	0	0	0	0	0	1
1	59	1	0	1	1	1	1	7.3	212	185	50	113	162	108	49	82	190	102	4	3	3	0	0	0	0	0	0	0	0	1
1	71	1	0	1	1	1	1	7	117	64	37	50	142	175	33	66	147	60	3	3	3	0	0	0	0	0	0	0	1	1
0	54	1	0	1	1	1	0	8.8	114	79	28	111	117	208	46	35	135	76	4	3	3	0	0	0	0	0	0	0	1	1
0	57	1	0	1	1	1	0	6	210	91	51	118	116	72	39	60	153	83	3	1	0	0	1	0	0	0	0	0	0	1
0	73	1	0	1	1	0	0	8.8	153	93	46	86	124	73	47	61	141	45	7	4	4	0	0	0	0	0	0	0	0	1
1	55	1	0	1	1	1	1	6.3	152	182	37	66	132	84	49	62	132	77	0	0	1	0	0	0	0	0	0	0	0	1
1	68	1	0	1	0	0	1	5.9	223	194	39	146	136	179	42	74	150	83	2	1	1	0	0	0	0	0	0	0	0	1
1	69	1	0	1	1	0	1	7.4	235	228	37	135	171	333	35	94	168	116	3	2	3	0	0	0	0	0	0	0	0	1
0	78	1	0	1	0	0	0	6	198	132	34	146	158	93	64	82	161	53	3	3	3	0	0	1	0	0	0	0	0	1
1	56	1	0	1	0	1	1	5.8	263	105	40	206	144	111	52	80	201	116	7	2	0	0	0	1	0	0	0	0	0	1
1	75	1	0	1	1	0	1	6	185	85	38	119	112	82	37	55	149	77	3	2	1	0	0	0	0	0	0	0	1	1
0	72	1	1	1	1	1	0	8.3	183	106	43	138	144	97	56	68	206	95	2	2	0	0	1	0	0	0	0	0	1	1
0	68	1	0	1	1	0	0	8	144	138	31	107	124	260	30	66	149	100	4	2	1	0	0	0	0	0	0	0	0	1
0	61	1	0	0	1	0	0	10.3	114	111	28	139	151	139	37	89	136	82	5	5	4	0	1	0	0	0	0	0	0	1
1	70	1	0	1	0	0	0	5.9	169	137	38	108	107	73	42	50	181	93	3	4	1	0	0	0	0	0	0	0	0	1
1	60	1	0	1	0	1	0	6.2	91	140	28	45	105	143	43	33	142	76	5	1	0	0	0	0	0	0	0	0	0	1
0	77	1	0	1	1	0	0	5.5	169	79	34	118	110	133	26	60	107	58	2	2	2	0	0	0	0	0	0	0	0	1
1	89	1	0	1	0	1	0	5.9	192	75	65	112	143	62	64	64	170	81	4	5	4	0	1	0	0	0	0	0	0	1
0	70	1	0	1	1	1	0	6.9	172	101	57	97	130	70	55	60	177	90	1	4	1	0	0	0	0	0	0	0	0	1
0	67	1	0	0	1	0	0	6.5	135	110	36	95	158	98	38	100	202	102	4	4	3	0	1	0	0	0	0	0	0	1
0	78	1	0	0	1	0	0	8	167	119	34	123	145	126	41	84	143	78	3	3	2	0	0	0	0	0	0	0	0	1
1	82	1	0	1	0	0	0	5.5	163	120	43	98	132	87	46	70	139	67	1	1	0	0	0	0	0	0	0	0	0	1
1	55	1	0	1	1	1	0	6.4	155	169	31	97	122	155	38	67	135	88	11	3	2	0	0	0	0	0	0	0	0	1
0	70	1	0	1	1	0	0	9	230	182	29	128	146	295	33	58	138	87	4	4	3	0	0	1	1	1	0	0	0	1
1	56	1	0	1	0	1	1	5.7	208	147	35	125	171	83	46	96	164	99	0	0	0	0	0	1	1	1	0	0	1	1
1	63	1	0	1	1	0	0	6.6	185	179	32	103	207	128	42	121	196	102	5	2	2	0	0	0	0	0	0	0	0	1
0	80	1	1	1	0	0	0	999	178	172	30	111	211	226	64	99	134	79	3	2	1	0	0	0	0	0	0	0	1	1
0	58	1	0	1	0	0	0	999	161	273	34	81	179	111	42	93	201	106	4	2	1	0	0	0	0	0	0	0	0	1
0	66	1	0	0	1	0	0	9.7	153	96	58	74	196	142	49	101	179	96	2	0	0	0	0	0	0	0	0	0	0	1
0	86	0	1	0	0	0	0	5.9	295	197	46	151	214	209	44	113	164	89	5	4	4	0	0	0	0	0	0	0	1	1
1	65	1	0	1	0	0	1	4.9	188	91	56	98	189	96	48	99	140	80	3	5	3	0	1	0	0	0	0	0	0	1
1	54	1	0	0	0	0	1	10.5	231	536	38	93	192	91	50	106	172	91	8	3	3	0	0	1	1	0	0	0	0	1
0	54	1	0	1	0	1	0	5.7	249	94	59	171	198	143	69	101	194	114	1	1	2	0	0	0	0	0	0	0	0	1
0	60	1	0	1	1	0	0	7	197	79	45	114	165	108	45	86	171	79	6	3	2	0	0	0	0	0	0	0	1	1
1	56	1	0	1	0	0	1	5.3	181	183	37	97	174	206	37	110	154	93	4	2	1	0	0	0	0	0	0	0	0	1
0	79	1	0	1	0	1	0	5.5	260	119	53	176	196	145	55	93	184	105	5	3	1	0	0	0	0	0	0	0	1	1
1	74	1	0	1	0	0	1	5.7	172	119	45	114	139	73	59	54	136	82	2	4	1	0	1	0	0	0	0	0	0	1
0	72	1	0	1	0	0	0	5.9	181	85	57	97	103	112	40	49	202	93	3	4	2	0	1	0	0	0	0	0	0	1
0	72	1	0	1	0	0	0	5.5	190	95	87	71	223	242	54	132	136	85	14	4	3	0	0	0	0	0	0	0	1	1
0	86	1	0	1	0	0	0	5.8	166	124	44	93	134	117	48	70	165	78	2	4	3	0	1	0	0	0	0	0	0	1
1	74	1	0	1	0	0	1	6.7	236	163	50	154	130	99	60	53	174	101	4	2	0	0	0	1	0	0	0	0	0	1
1	70	1	0	1	1	0	0	8.2	102	67	27	110	128	111	44	66	164	87	2	1	1	0	0	0	0	0	0	0	1	1
0	83	1	0	1	1	0	0	12.2	221	176	54	140	109	110	43	44	145	77	2	2	2	0	0	0	0	0	0	0	0	1
1	67	1	0	1	0	1	0	6.1	93	106	29	51	128	200	41	59	149	88	5	5	3	0	1	0	0	0	0	0	1	1
1	82	1	0	1	1	0	1	6.5	214	381	28	125	146	158	35	85	157	92	0	0	0	0	0	0	0	0	0	0	0	1
0	72	1	0	1	0	0	0	6.7	200	185	45	127	125	78	53	55	153	57	4	4	2	0	0	0	0	0	0	0	0	1
1	61	1	0	0	1	0	1	8.5	140	223	27	77	102	85	40	43	98	61	0	0	0	0	0	0	0	0	0	0	0	1
0	78	1	0	1	0	0	1	5.2	203	90	61	123	157	83	68	69	133	75	5	1	1	0	0	0	0	0	0	0	1	1
0	84	1	0	1	0	0	0	5.4	205	89	47	152	145	111	53	74	164	91	4	3	2	0	0	0	0	0	0	0	1	1
1	64	1	0	1	0	1	0	5.6	184	107	45	125	97	60	43	42	163	97	8	4	3	0	0	0	0	0	0	0	0	1
1	72	1	0	1	0	0	0	6.1	188	250	31	133	139	250	38	67	154	84	0	0	0	0	0	1	1	1	0	0	0	1
0	74	1	0	1	0	0	0	6.6	209	287	40	143	137	179	43	73	184	92	5	3	3	0	0	0	0	0	0	0	1	1
1	75	1	0	1	0	0	1	5.5	95	54	37	44	999	999	999	999	179	94	0	0	0	0	0	0	0	0	0	0	0	1
0	74	1	0	0	0	0	0	5.4	211	53	48	146	133	71	50	67	116	62	4	3	1	0	0	0	0	0	0	0	0	1
0	76	1	0	1	1	0	0	6.2	228	190	43	156	156	367	33	89	132	78	7	2	3	0	0	1	0	0	0	0	0	1
1	76	1	0	1	0	0	1	5.9	163	99	48	94	999	999	999	999	138	79	1	2	1	0	0	0	0	0	0	0	0	1
